# Supplementary material for: Autophagy modulates growth and development in the moss Physcomitrium patens
Source: Front Plant Sci. 2022 Dec 19;13:1052358. doi: 10.3389/fpls.2022.1052358 (PMC9807217; doi:10.3389/fpls.2022.1052358)
Supplement: Supplementary file 2 [file Table_1.xlsx]

## Sheet: Sheet2
Table S1. ATG genes in Physcomitrium patens and Arabidopsis thaliana
Autophagy modulates growth and development in the moss Physcomitrium patens
Georgina Pettinari1,2, Juan Finello2, Macarena Plaza Rojas2, Franco Liberatore1, Germán Robert1,2, Santiago Otaiza-González1, Pilar Velez3, Martin Theumer3, Patricia Agudelo-Romero4, Alejandro Enet1, Claudio Gonzalez2, Ramiro Lascano1,2* and Laura Saavedra1,2*
*Corresponding authors
1Unidad Ejecutora de Doble Dependencia INTA-CONICET (UDEA), Córdoba, Argentina
2Cátedra de Fisiología Vegetal, Facultad de Ciencias Exactas, Físicas y Naturales, Universidad Nacional de Córdoba; Córdoba, Argentina
3Centro de Investigaciones en Bioquímica Clínica e Inmunología (CIBICI), Universidad Nacional de Córdoba-CONICET, Córdoba, Argentina
4Telethon Kids Institute, Perth Children’s Hospital, Nedlands WA 6009, Australia
E-mail:
Laura Saavedra, E-mail: laura.saavedra@conicet.gov.ar
Ramiro Lascano, E-mail: ramiro.lascano@unc.edu.ar

## Sheet: Sheet1
Table S1. ATG genes in Physcomitrium patens and Arabidopsis thaliana
	Physcomitrium patens		Genome V1.6	Arabidopsis thaliana
	ATG1a	Pp3c19_5230V3.1	Pp1s517_5V6	ATG1a	At2g37840
	ATG1b	Pp3c18_19590V3.1	Pp1s33_270V6	ATG1b	At3g53930
	ATG1c	Pp3c21_2050V3.1	Pp1s191_16V6	ATG1c	At3g61960
Single gene	ATG2	Pp3c13_15610V3.1	Pp1s158_178V6	ATG2	At3g19190
Single gene	ATG3	Pp3c8_11900V3.1	Pp1s62_116V6	ATG3	At5g61500
	ATG4a	Pp3c11_22820V3.1	Pp1s31_164V6	ATG4a	At2g44140
	ATG4b	Pp3c7_280V3.1	Pp1s130_263V6	ATG4b	At3g59950
Single gene	ATG5	Pp3c4_11110V3.1	Pp1s227_54V6	ATG5	At5g17290
Single gene	ATG6a	Pp3c10_4130V3.1	Pp1s51_193V6	ATG6	At3g61710
	ATG6b	Pp3c1_21510V3.1	Pp1s257_71V6
Single gene	ATG7	Pp3c24_8100V3.1	Pp1s73_159V6	ATG7	At5g45900
	ATG8a	Pp3c14_15140V3.1	Pp1s209_114V6	ATG8a	At4g21980
	ATG8b	Pp3c14_15110V3.1	Pp1s209_115V6	ATG8b	At4g04620
	ATG8c	Pp3c14_15040V3.1	Pp1s209_114V6	ATG8c	At1g62040
	ATG8d	Pp3c17_5780V3.1	Pp1s26_103V6	ATG8d	At2g05630
	ATG8e	Pp3c1_32170V3.1	Pp1s249_49V6	ATG8e	At2g45170
	ATG8f	Pp3c1_32190V3.1	Pp1s249_51V6	ATG8f	At4g16520
				ATG8g	At3g60640
	No class II			ATG8h	At3g06420
				ATG8i	At3g15580
Single gene	ATG9a	Pp3c10_9800V3.1	Pp1s58_262V6	ATG9	At2g31260
	ATG9b	Pp3c2_1820V3.1	Pp1s243_64V6
Single gene	ATG10	Pp3c26_2050V3.1	Pp1s149_273V6	ATG10	At3g07525
	ATG12	Pp3c4_29920V3.1	Pp1s102_138V6	ATG12a	At1g54210
				ATG12b	At3g13970
	ATG13a	Pp3c1_24110V3.1	Pp1s59_135V6	ATG13a	At3g49590
	ATG13b	Pp3c2_10630V3.1	Pp1s84_219V6	ATG13b	At3g18770
Single gene	ATG16	Pp3c2_6010V3.1	Pp1s7_385V6	ATG16	At5g50230
				ATG17	-
	ATG18a	Pp3c6_26220V3.1	Pp1s8_9V6	ATG18a	At3g62770
	ATG18b	Pp3c17_4970V3.1	Pp1s26_182V6	ATG18b	At4g30510
	ATG18c	Pp3c7_8510V3.1	Pp1s42_92V6	ATG18c	At2g40810
	ATG18d	Pp3c5_5710V3.1	Pp1s41_98V6	ATG18d	At3g56440
	ATG18e	Pp3c20_18810V3.1		ATG18e	At5g05150
	ATG18f	Pp3c8_5760V3.1		ATG18f	At5g54730
				ATG18g	At1g03380
				ATG18H	At1g54710
	ATG23	-		ATG23	-
	ATG27	-		ATG27	-
Single gene	VPS34 (PI3K)	Pp3c10_8910V3.1	Pp1s58_188V6	VPS34 (PI3K)	At1g60490
Single gene	VPS15a	Pp3c15_10000V3.1	Pp1s99_254V6	VPS15	At4g29380
	VPS15b	Pp3c9_3860V3.1	Pp1s213_128V6
	ATG14L/	Pp3c5_11170V3.1	Pp1s263_68V6	ATG14L/Atg14p	At1g77890
					At4g08540
